# Supplementary material for: Efficient Machine Learning Prediction of Solvent‐Dependent NMR Chemical Shifts in Zinc Complexes
Source: J Comput Chem. 2026 Apr 12;47(10):e70368. doi: 10.1002/jcc.70368 (PMC13071242; doi:10.1002/jcc.70368)
Supplement: Supplementary file 1 — Data S1: Supporting Information. [file JCC-47-0-s001.zip]

Archive with 2 entries (2 files):
- 1HNMR_SI_rev.pdf
- 1HNMR_SI_Captions.docx
